# Supplementary material for: Per1/Per2 Disruption Reduces Testosterone Synthesis and Impairs Fertility in Elderly Male Mice
Source: Int J Mol Sci. 2022 Jul 2;23(13):7399. doi: 10.3390/ijms23137399 (PMC9266724; doi:10.3390/ijms23137399)
Supplement: Supplementary file 1 [file ijms-23-07399-s001.zip]

Archive with 1 entries (1 files):
- ijms-1754549-SI.pdf
